# Supplementary material for: Ancient founder mutation is responsible for Imerslund-Gräsbeck Syndrome among diverse ethnicities
Source: Orphanet J Rare Dis. 2011 Nov 13;6:74. doi: 10.1186/1750-1172-6-74 (PMC3226546; doi:10.1186/1750-1172-6-74)
Supplement: Additional file 2 — Age estimation with DMLE+2.3 for AMN mutation c.208-2A>G. Age estimation calculations based on various growth rates and carrier frequencies as indicated in the text. [file 1750-1172-6-74-S2.XLS]

## Sheet: Sheet1
Age estimation with DMLE+2.3 for AMN mutation c.208-2A>G
All informative cases: 5 Jewish, 10 Muslim, and 1 mixed
Total sample size = 16
Total number of disease chromosomes sampled = 32
Population of Jewish = 2 million
Population of Muslims = 83 million
Combined population = 85 million
Generation age = 25 years
Number of incidence / live birth	1 in 10,000	1 in 100,000	1 in 500,000	1 in 1,000,000
Carrier frequency	1 in 100	1 in 316	1 in 707	1 in 1000
Population	85000000	85000000	85000000	85000000
# of carriers in the population	85000000 * (1/100)	85000000 * (1/316)	85000000 * (1/707)	85000000 * (1/1000)
	850000	268987	120226	85000
Proportion sampled	32/850000	32/268987	32/120226	32/85000
	3.8e-05	0.000119	0.000266	0.000376
growth rate =0.01
age (generations)	1020	938	769	714
95% CI (generations)	(823 , 1325)	(696 , 1274)	(572 , 1144)	(568 , 1043)
age (years)	25500	23450	19225	17850
95% CI (years)	(20575 , 33125)	(17400 , 31850)	(14300 , 28600)	(14200 , 26075)
growth rate =0.015
age (generations)	691	620	593	553
95% CI (generations)	(577 , 995)	(488 , 849)	(445 , 815)	(397 , 799)
age (years)	17275	15500	14825	13825
95% CI (years)	(14425 , 24875)	(12200 , 21225)	(11125 , 20375)	(9925 , 19975)
growth rate =0.02
age (generations)	574	473	445	410
95% CI (generations)	(476 , 776)	(395 , 656)	(335 , 594)	(317 , 570)
age (years)	14350	11825	11125	10250
95% CI (years)	(11900 , 19400)	(9875 , 16400)	(8375 , 14850)	(7925 , 14251)
growth rate =0.025
age (generations)	407	401	362	285
95% CI (generations)	(358 , 538)	(328 , 542)	(307 , 543)	(215 , 404)
age (years)	10175	10025	9050	7125
95% CI (years)	(8950 , 13450)	(8200 , 13550)	(7675 , 13575)	(5375 , 10100)
growth rate =0.03
age (generations)	353	336	322	277
95% CI (generations)	(298 , 455)	(280 , 438)	(258 , 448)	(214 , 394)
age (years)	8825	8400	8050	6925
95% CI (years)	(7450 , 11375)	(7000 , 10950)	(6450 , 11200)	(5350 , 9850)
Muslim only:
Total sample size = 10
Total number of disease chromosomes sampled = 20
Population of Muslims = 83 million
Generation age = 25 years
Number of incidence / live birth	1 in 10,000	1 in 100,000	1 in 500,000	1 in 1,000,000
Carrier frequency	1 in 100	1 in 316	1 in 707	1 in 1000
Population	83000000	83000000	83000000	83000000
# of carriers in the population	83000000 * (1/100)	83000000 * (1/316)	83000000 * (1/707)	83000000 * (1/1000)
	830000	262658	117398	83000
Proportion sampled	20/830000	20/262658	20/117398	20/83000
	2.4e-05	7.6e-05	0.00017	0.000241
growth rate =0.01
age (generations)	827	769	760	707
95% CI (generations)	(643 , 1080)	(516 , 1125)	(545 , 1066)	(531 , 951)
age (years)	20675	19225	19000	17675
95% CI (years)	(16075 , 27000)	(12900 , 28125)	(13625 , 26650)	(13275 , 23675)
growth rate =0.015
age (generations)	643	574	575	516
95% CI (generations)	(556 , 854)	(453 , 803)	(467 , 844)	(378 , 750)
age (years)	16075	14350	14375	12900
95% CI (years)	(13900 , 21350)	(11325 , 20075)	(11675 , 21100)	(9450 , 18750)
growth rate =0.02
age (generations)	515	434	407	343
95% CI (generations)	(426 , 672)	(339 , 608)	(311 , 587)	(258 , 511)
age (years)	12875	10850	10175	8575
95% CI (years)	(10650 , 16800)	(8475 , 15200)	(7775 , 14675)	(6450 , 12775)
growth rate =0.025
age (generations)	410	361	356	324
95% CI (generations)	(338 , 532)	(299 , 512)	(281 , 516)	(253 , 453)
age (years)	10250	9025	8900	8100
95% CI (years)	(8450 , 13300)	(7425 , 12800)	(7025 , 12900)	(6325 , 11325)
growth rate =0.03
age (generations)	339	321	289	256
95% CI (generations)	(270 , 441)	(257 , 426)	(224 , 395)	(199 , 385)
age (years)	8475	8025	7225	6400
95% CI (years)	(6750 , 11025)	(6425 , 10650)	(5600 , 9875)	(4975 , 9625)
Jewish only:
Total sample size = 5
Total number of disease chromosomes sampled = 10
Population of Jewish = 2 million
Generation age = 25 years
Number of incidence / live birth	1 in 10,000	1 in 100,000	1 in 500,000	1 in 1,000,000
Carrier frequency	1 in 100	1 in 316	1 in 707	1 in 1000
Population	2000000	2000000	2000000	2000000
# of carriers in the population	2000000 * (1/100)	2000000 * (1/316)	2000000 * (1/707)	2000000 * (1/1000)
	20000	6329	2829	2000
Proportion sampled	10/20000	10/6329	10/2829	10/2000
	0.0005	0.00156	0.00353	0.005
growth rate =0.01
age (generations)	591	529	439	370
95% CI (generations)	(355 , 976)	(337 , 858)	(221 , 799)	(174 , 752)
age (years)	14775	13225	10975	9250
95% CI (years)	(8875 , 24400)	(8425 , 21450)	(5525 , 19975)	(4350 , 18800)
growth rate =0.015
age (generations)	430	319	311	338
95% CI (generations)	(272 , 718)	(205 , 586)	(173 , 552)	(202 , 546)
age (years)	10750	7975	7775	8450
95% CI (years)	(6800 , 17900)	(5125 , 14650)	(4325 , 13800)	(5050 , 13650)
growth rate =0.02
age (generations)	345	258	257	242
95% CI (generations)	(243 , 502)	(164 , 428)	(146 , 451)	(126 , 410)
age (years)	8625	6450	6425	6050
95% CI (years)	(6075 , 12550)	(4100 , 10700)	(3650 , 11275)	(3150 , 10250)
growth rate =0.025
age (generations)	249	208	199	192
95% CI (generations)	(164 , 394)	(141 , 367)	(126 , 325)	(125 , 336)
age (years)	6225	5200	4975	4800
95% CI (years)	(4100 , 9850)	(3525 , 9175)	(3150 , 8125)	(3125 , 8400)
growth rate =0.03
age (generations)	239	196	171	162
95% CI (generations)	(175 , 356)	(124 , 324)	(115 , 299)	(100 , 266)
age (years)	5975	4900	4275	4050
95% CI (years)	(4375 , 8900)	(3100 , 8100)	(2875 , 7475)	(2500 , 6650)
